# Supplementary material for: Regulation of Reactive Oxygen Species Promotes Growth and Carotenoid Production Under Autotrophic Conditions in Rhodobacter sphaeroides
Source: Front Microbiol. 2022 Feb 28;13:847757. doi: 10.3389/fmicb.2022.847757 (PMC8920488; doi:10.3389/fmicb.2022.847757)
Supplement: Supplementary file 1 [file Table_1.XLSX]

## Sheet: Sheet1
	Table S1: Variant annotation of Rhodobacter sphaeroides YR-1
	Classes	Chromosome	Position	Reference bases	Alternate bases	START	END	Description	Name
	synonymous	1	1734557	G	C	1733261	1734904	protein refolding	groL1, 60 kDa chaperonin 1
	synonymous	1	1797220	T	C	1795441	1797228	ATPase-coupled transmembrane transporter activity, ATP binding	ABC efflux transporter, fused ATPase and inner membrane subunits
	synonymous	1	2017672	C	T	2016566	2017858	Function unknown	Uncharacterized protein
	synonymous	1	2017863	T	G	2017855	2018049	Function unknown	Uncharacterized protein
	synonymous	1	2017866	G	C	2017855	2018049	Function unknown	Uncharacterized protein
	synonymous	1	2017926	T	C	2017855	2018049	Function unknown	Uncharacterized protein
	synonymous	1	2017974	T	C	2017855	2018049	Function unknown	Uncharacterized protein
	synonymous	1	2017989	T	G	2017855	2018049	Function unknown	Uncharacterized protein
	synonymous	1	2018037	C	T	2017855	2018049	Function unknown	Uncharacterized protein
	synonymous	1	2018106	C	G	2018056	2018373	Function unknown	Uncharacterized protein
	synonymous	1	2018112	G	C	2018056	2018373	Function unknown	Uncharacterized protein
	synonymous	1	2018115	C	G	2018056	2018373	Function unknown	Uncharacterized protein
	synonymous	1	2018139	T	C	2018056	2018373	Function unknown	Uncharacterized protein
	synonymous	1	2439542	T	C	2438817	2440301	Function unknown	Uncharacterized protein
	synonymous	1	2439554	G	A	2438817	2440301	Function unknown	Uncharacterized protein
	synonymous	1	2439560	A	G	2438817	2440301	Function unknown	Uncharacterized protein
	missense	1	653221	A	G	650028	653609	ATP binding, Magnesium chelatase activity, Light-independent bacteriochlorophyll biosynthetic process, Photosynthesis	bchH, Magnesium-chelatase subunit H
	missense	1	1148786	T	C	1148549	1149149	DNA binding	tetR, Transcriptional regulator, TetR family
	missense	1	1264640	C	T	1264387	1264884	Function unknown	Uncharacterized protein
	missense	1	1844531	C	T	1844372	1845466	Transmembrane transporter activity	Nucleoside ABC transporter membrane protein
	missense	1	2017877	T	C	2017855	2018049	Function unknown	Uncharacterized protein
	missense	1	2017883	C	G	2017855	2018049	Function unknown	Uncharacterized protein
	missense	1	2017945	T	G	2017855	2018049	Function unknown	Uncharacterized protein
	missense	1	2018104	G	C	2018056	2018373	Function unknown	Uncharacterized protein
	missense	1	2018114	C	T	2018056	2018373	Function unknown	Uncharacterized protein
	missense	1	2018116	G	C	2018056	2018373	Function unknown	Uncharacterized protein
	missense	1	2018132	C	T	2018056	2018373	Function unknown	Uncharacterized protein
	missense	1	2018168	G	A	2018056	2018373	Function unknown	Uncharacterized protein
	missense	1	2191200	T	C	2190473	2192173	Cytochrome-c oxidase activity, Heme binding, Metal ion binding, Aerobic respiration, Electron transport coupled proton transport, Oxidative phosphorylation	coxI, Cytochrome c oxidase subunit 1
	missense	1	2387714	G	A	2387431	2388255	Function unknown	Uncharacterized protein
	missense	1	2638005	T	C	2637095	2638099	Carbohydrate derivative binding, Glutamine-fructose-6-phosphate transaminase (isomerizing) activity, Carbohydrate derivative metabolic process	Putative glucosamine--fructose-6-phosphate aminotransferase (Isomerizing)
	downstream gene	1	1631525	.	IAGAGCCG	1629800	1631527	Phosphorelay sensor kinase activity	Histidine kinase
